# Supplementary material for: More than urns: A multi-method pipeline for analyzing cremation burials
Source: PLoS One. 2023 Aug 30;18(8):e0289140. doi: 10.1371/journal.pone.0289140 (PMC10468036; doi:10.1371/journal.pone.0289140)
Supplement: S1 Dataset — (CSV) [file pone.0289140.s005.csv]

001Site;002GraveNo;003Layer;006_1Unburnt_AnimalRemains;006_2BurntAnimalBones;010NotesGeneralInformation;017WeightAnimalBones;024_10mmCraniumWeight;025_10mmCraniumMaxSize;026_10mmTorsoWeight;027_10mmTorsoMaxSize;028_10mmArmsWeight;029_10mmArmsMaxSize;030_10mmLegsWeight;031_10mmLegsMaxSize;032_10mmOtherDiaphysesWeight;033_10mmOtherEpiphysesWeight;034_10mmOtherAutopodiaWeight;035_10mmOtherNonidentif…
St. Pölten;UR1;1N;WRONG;TRUE;;0.01;2.74;35.30;1.44;26.03;1.41;32.74;0.00;0.00;3.01;0.00;0.00;0.00;8.60;1.85;0.96;0.00;0.00;0.60;0.00;0.00;0.31;3.72;0.78;0.25;0.00;0.00;0.00;0.28;0.00;0.00;0.10;1.41;2.22;15.95;5.37;2.65;1.41;0.00;3.89;0.00;0.00;0.41;absent;absent;absent;absent;absent;absent;absent;absent;absent;absent;absent;absent;absent;absent;absent;absent;absent;absent;absent;absent;absent;abs…
St. Pölten;UR1;1O;WRONG;WRONG;;;0.33;17.60;0.41;22.40;0.00;0.00;0.90;24.70;2.32;0.00;0.00;0.00;3.96;1.48;0.94;0.00;0.00;0.80;0.45;0.00;0.42;4.09;0.74;0.34;0.00;0.00;0.00;0.53;0.00;0.44;0.38;2.43;1.00;11.48;2.55;1.69;0.00;0.90;3.65;0.45;0.44;0.80;absent;absent;absent;absent;absent;absent;absent;absent;absent;absent;absent;absent;absent;absent;absent;absent;absent;absent;absent;absent;absent;absent…
St. Pölten;UR1;1S;WRONG;WRONG;;;0.85;29.00;0.27;29.20;0.00;0.00;0.00;0.00;0.64;0.00;0.00;0.00;1.76;0.67;0.24;0.00;0.00;0.18;0.21;0.13;0.00;1.43;0.54;0.08;0.00;0.00;0.00;0.35;0.14;0.01;0.08;1.20;0.97;5.36;2.06;0.59;0.00;0.00;1.17;0.35;0.14;0.08;absent;absent;absent;absent;absent;absent;absent;absent;absent;absent;absent;absent;absent;absent;absent;absent;absent;absent;absent;absent;absent;absent;a…
St. Pölten;UR1;1W;WRONG;WRONG;;;0.00;18.90;1.41;32.20;2.15;30.60;0.00;0.00;0.00;0.00;0.00;0.56;4.12;0.52;1.18;0.00;0.00;0.99;0.00;0.16;0.00;2.85;1.04;0.56;0.00;0.00;0.00;0.15;0.01;0.01;0.29;2.06;0.69;9.72;1.56;3.15;2.15;0.00;1.14;0.01;0.17;0.85;absent;absent;absent;absent;absent;absent;absent;absent;absent;absent;absent;absent;absent;absent;absent;absent;absent;absent;absent;absent;absent;absent;…
St. Pölten;UR1;2N;WRONG;TRUE;;0.12;0.42;19.21;0.47;21.03;2.77;46.14;0.00;0.00;0.00;0.95;0.00;0.00;4.61;0.78;0.25;0.00;0.00;1.53;0.17;0.00;0.25;2.98;0.42;0.00;0.00;0.00;0.00;0.00;0.00;0.00;0.12;0.54;0.13;8.26;1.62;0.72;2.77;0.00;1.53;1.12;0.00;0.37;absent;absent;absent;absent;absent;absent;absent;absent;absent;absent;absent;absent;absent;absent;absent;absent;absent;absent;absent;absent;absent;abse…
St. Pölten;UR1;2O;WRONG;TRUE;;0.55;1.32;20.59;1.52;24.58;3.57;28.17;2.31;36.45;2.25;0.00;0.00;0.00;10.97;0.71;1.54;0.00;0.58;1.64;0.37;0.00;2.15;6.99;0.56;0.41;0.00;0.00;0.00;0.64;0.32;0.05;0.23;2.21;0.89;21.06;2.59;3.47;3.57;2.89;4.53;0.69;0.05;2.38;absent;absent;absent;absent;absent;absent;absent;absent;absent;absent;absent;absent;absent;absent;absent;absent;absent;absent;absent;absent;absent;a…
St. Pölten;UR1;2S;WRONG;WRONG;;;14.12;47.02;0.00;21.16;0.00;14.72;0.00;0.00;0.00;0.00;0.00;0.00;14.12;1.91;0.92;0.13;0.00;0.00;0.22;0.21;0.21;3.60;1.00;0.00;0.00;0.00;0.00;0.36;0.11;0.00;0.09;1.56;0.82;20.10;17.03;0.92;0.13;0.00;0.36;0.33;0.21;0.30;absent;absent;absent;absent;absent;absent;absent;absent;absent;absent;absent;absent;absent;absent;absent;absent;absent;absent;absent;absent;absent;abs…	0-0	1-1	0-0	0-0;;;15;15;86;na;na;na
St. Pölten;UR1;2W;WRONG;WRONG;;;3.15;35.41;1.58;30.19;3.79;43.75;0.00;0.00;0.88;0.00;0.00;0.00;9.40;4.67;2.61;0.86;0.00;1.03;0.02;0.52;0.13;9.84;1.85;0.70;0.07;0.00;0.00;0.74;0.00;0.08;0.22;3.66;1.49;24.39;9.67;4.89;4.72;0.00;2.65;0.02;0.60;0.35;absent;absent;absent;absent;absent;absent;absent;absent;absent;absent;absent;absent;absent;absent;absent;absent;absent;absent;absent;absent;absent;absent…	2 M roots fully erupted;absent;absent;absent;absent;absent;absent;absent;absent;absent;absent;absent;absent;absent;absent;absent;absent;absent;absent;absent;absent;absent;absent;absent;absent;absent;absent;absent;absent;absent;absent;absent;absent;absent;absent;absent;absent;absent;absent;absent;absent;;;15;;min. 14.5y;one M2 root;1;female??;unidentified;unidentified;0;0;0;0;0;0;0;0;0;0;0;0;0;0;0…
St. Pölten;UR1;3N;WRONG;WRONG;;0.00;0.00;16.36;2.53;33.71;5.70;66.16;2.38;42.65;0.00;0.00;0.00;0.00;10.61;1.01;0.24;0.00;0.00;2.62;0.24;0.00;0.00;4.11;0.44;0.08;0.00;0.00;0.00;1.75;0.16;0.00;0.00;2.43;0.23;17.38;1.45;2.85;5.70;2.38;4.37;0.40;0.00;0.00;absent;absent;absent;absent;absent;absent;absent;absent;root present;absent;absent;absent;absent;absent;absent;absent;absent;absent;absent;absent;a…
St. Pölten;UR1;3O;WRONG;TRUE;;0.01;2.40;27.45;10.23;34.00;0.66;15.12;1.20;25.56;1.70;1.65;0.00;0.00;17.84;2.01;2.04;0.11;0.33;4.01;1.22;0.00;0.16;9.88;0.22;0.81;0.00;0.00;0.00;1.01;0.10;0.00;0.52;2.66;1.64;32.02;4.63;13.08;0.77;1.53;6.72;2.97;0.00;0.68;absent;absent;absent;absent;absent;absent;absent;absent;absent;absent;absent;absent;absent;absent;absent;absent;absent;absent;absent;absent;absent…
St. Pölten;UR1;3S;WRONG;TRUE;;1.65;5.15;31.23;2.42;55.84;6.68;39.57;2.03;35.77;0.00;0.00;0.00;0.00;16.28;1.64;1.16;0.17;0.00;1.36;0.64;0.06;0.05;5.08;0.75;0.72;0.00;0.00;0.00;0.01;0.01;0.12;0.58;2.19;2.25;25.80;7.54;4.30;6.85;2.03;1.37;0.65;0.18;0.63;absent;absent;absent;absent;absent;absent;absent;absent;absent;absent;absent;absent;absent;absent;absent;absent;absent;absent;absent;absent;absent;a…	1-1	0-0	0-0	0-0;;;15;15;39;na;na;na
St. Pölten;UR1;3W;WRONG;WRONG;;0.00;0.58;27.14;5.00;55.76;2.03;34.40;0.00;0.00;5.07;0.48;0.00;1.08;14.24;3.73;2.33;0.42;0.00;2.94;0.00;0.50;0.34;10.26;0.65;1.16;0.00;0.00;0.00;0.76;0.01;0.19;0.34;3.11;2.32;29.93;4.96;8.49;2.45;0.00;8.77;0.49;0.69;1.76;absent;absent;absent;absent;absent;absent;absent;absent;absent;absent;absent;absent;absent;absent;absent;absent;absent;absent;absent;absent;absent;…	;absent;absent;absent;absent;absent;absent;absent;absent;absent;absent;absent;absent;absent;absent;absent;absent;absent;absent;absent;absent;absent;absent;absent;absent;absent;absent;absent;absent;absent;absent;absent;absent;absent;absent;absent;absent;absent;absent;absent;absent;;;15;;min. 14.5 y;;1;unidentified;unidentified;unidentified;0;0;0;0;0;0;0;0;0;0;0;0;0;0;0;0;;;;;;;;;;;;;;20;;0;0;0;0;0…
St. Pölten;UR1;4N;WRONG;TRUE;;0.31;0.00;16.22;0.00;20.10;0.00;0.00;0.00;0.00;0.00;0.00;0.00;0.00;0.00;0.48;0.73;0.00;0.00;1.58;0.24;0.32;0.27;3.62;0.47;0.62;0.00;0.00;0.00;0.11;0.00;0.00;0.00;1.20;0.36;5.18;0.95;1.35;0.00;0.00;1.69;0.24;0.32;0.27;absent;absent;absent;absent;absent;absent;absent;absent;absent;absent;absent;absent;absent;absent;absent;absent;absent;absent;absent;absent;absent;absen…
St. Pölten;UR1;4O;WRONG;TRUE;;0.32;8.91;35.67;3.35;48.64;2.72;32.76;4.83;27.17;5.55;0.00;0.00;0.00;25.36;3.93;2.93;0.94;0.00;4.37;0.77;0.00;1.06;14.00;0.77;0.57;0.00;0.00;0.00;0.58;0.23;0.00;0.07;2.22;0.97;42.55;13.61;6.85;3.66;4.83;10.50;1.00;0.00;1.13;absent;absent;absent;absent;absent;absent;absent;absent;absent;absent;absent;absent;absent;absent;absent;absent;absent;absent;absent;absent;absen…	1-1	0-0	0-0	0-0;;;15;15;39;na;na;na
St. Pölten;UR1;4S;WRONG;WRONG;;0.00;6.76;35.02;8.05;46.48;2.49;47.59;10.80;49.32;5.30;0.00;0.00;0.00;33.40;3.03;4.06;0.43;0.47;1.14;0.81;0.00;0.85;10.79;1.34;1.59;0.00;0.00;0.00;1.04;0.21;0.00;0.36;4.54;1.31;50.04;11.13;13.70;2.92;11.27;7.48;1.02;0.00;1.21;absent;absent;absent;absent;absent;absent;absent;absent;absent;absent;absent;absent;absent;absent;absent;absent;absent;absent;absent;absent;ab…
St. Pölten;UR1;4W;WRONG;WRONG;;0.00;1.95;27.30;1.08;26.73;2.34;38.11;0.00;0.00;4.27;0.00;0.63;0.00;10.27;1.67;1.94;0.00;0.00;1.86;0.53;0.42;0.33;6.75;0.87;1.06;0.13;0.11;0.00;0.59;0.35;0.12;0.00;3.23;0.45;20.70;4.49;4.08;2.47;0.11;6.72;0.88;1.17;0.33;absent;absent;absent;absent;absent;absent;absent;absent;root present;absent;absent;absent;absent;absent;absent;absent;absent;absent;absent;absent;ab…
St. Pölten;UR1;5N;WRONG;WRONG;;;0.00;13.07;24.04;86.16;1.66;23.56;0.00;0.00;2.02;0.00;0.00;0.00;27.72;0.50;0.67;0.00;0.00;1.06;0.26;0.00;0.00;2.49;0.17;0.00;0.00;0.00;0.00;1.10;0.10;0.00;0.14;1.51;0.21;31.93;0.67;24.71;1.66;0.00;4.18;0.36;0.00;0.14;absent;absent;absent;absent;absent;absent;absent;absent;absent;absent;absent;absent;absent;absent;absent;absent;absent;absent;absent;absent;absent;abs…
St. Pölten;UR1;5O;WRONG;TRUE;;0.12;0.00;22.26;8.91;39.32;0.00;0.00;44.08;75.11;0.00;0.00;0.00;0.00;52.99;1.58;0.88;0.00;3.47;0.00;0.22;0.49;0.13;6.77;0.39;0.30;0.00;0.00;0.00;0.09;0.22;0.00;0.10;1.10;0.35;61.21;1.97;10.09;0.00;47.55;0.09;0.44;0.49;0.23;absent;absent;absent;absent;absent;absent;absent;absent;absent;absent;absent;absent;absent;absent;absent;absent;absent;absent;absent;absent;absent…
St. Pölten;UR1;5S;WRONG;WRONG;;;4.03;46.30;2.16;22.21;4.23;46.47;0.00;10.80;1.14;0.00;0.00;0.58;12.14;2.60;7.18;0.48;0.00;2.61;1.14;0.00;0.52;14.53;0.51;0.82;0.00;0.17;0.00;0.45;0.27;0.00;0.40;2.62;1.06;30.35;7.14;10.16;4.71;0.17;4.20;1.41;0.00;1.50;absent;absent;absent;absent;absent;absent;absent;absent;absent;absent;absent;absent;absent;absent;absent;absent;absent;absent;absent;absent;absent;ab…
St. Pölten;UR1;5W;WRONG;TRUE;;;13.51;31.80;13.62;33.18;25.62;111.46;18.71;61.15;0.00;0.00;0.00;0.00;71.46;12.18;9.92;1.54;9.86;9.47;2.58;0.42;1.27;47.24;3.26;2.25;0.00;0.00;0.00;1.16;0.60;0.13;0.70;8.10;4.77;131.57;28.95;25.79;27.16;28.57;10.63;3.18;0.55;1.97;absent;absent;absent;absent;absent;absent;absent;absent;absent;absent;absent;absent;absent;absent;absent;absent;absent;absent;absent;absent…
St. Pölten;UR1;6N;WRONG;WRONG;;;0.00;0.00;14.04;37.93;0.00;0.00;0.00;0.00;0.00;0.00;0.00;0.00;14.04;0.00;0.26;0.00;0.00;0.00;0.00;0.00;0.00;0.26;0.00;0.12;0.00;0.00;0.00;0.00;0.00;0.00;0.00;0.12;0.02;14.44;0.00;14.42;0.00;0.00;0.00;0.00;0.00;0.00;absent;absent;absent;absent;absent;absent;absent;absent;absent;absent;absent;absent;absent;absent;absent;absent;absent;absent;absent;absent;absent;absen…
St. Pölten;UR1;6O;WRONG;WRONG;;;0.00;0.00;0.21;30.83;0.00;0.00;0.00;0.00;0.00;0.00;0.00;0.00;0.21;0.00;0.00;0.00;0.00;0.00;0.00;0.00;0.00;0.00;0.00;0.00;0.00;0.00;0.00;0.15;0.00;0.00;0.02;0.17;0.03;0.41;0.00;0.21;0.00;0.00;0.15;0.00;0.00;0.02;absent;absent;absent;absent;absent;absent;absent;absent;absent;absent;absent;absent;absent;absent;absent;absent;absent;absent;absent;absent;absent;absent;ab…
St. Pölten;UR1;6S;WRONG;WRONG;;;7.86;34.48;3.94;26.34;11.72;58.22;5.78;36.24;5.64;0.00;0.00;0.00;34.94;6.32;6.78;0.61;0.00;8.60;1.17;0.00;0.00;23.48;1.14;1.29;0.00;0.00;0.00;0.53;0.21;0.00;0.49;3.66;1.22;63.30;15.32;12.01;12.33;5.78;14.77;1.38;0.00;0.49;absent;absent;absent;absent;absent;absent;absent;absent;absent;absent;absent;absent;absent;absent;absent;absent;absent;absent;absent;absent;absen…
St. Pölten;UR1;6W;WRONG;TRUE;;5.28;11.24;32.15;11.81;42.21;6.07;43.86;1.06;22.81;2.87;0.00;0.00;0.00;33.05;8.65;5.50;0.84;0.00;6.32;2.28;0.00;0.61;24.20;3.08;1.71;0.00;0.20;0.00;2.03;0.41;0.06;1.10;8.59;5.24;71.08;22.97;19.02;6.91;1.26;11.22;2.69;0.06;1.71;absent;absent;absent;absent;absent;absent;absent;absent;absent;absent;absent;absent;absent;absent;absent;absent;absent;absent;absent;absent;ab…
St. Pölten;UR1;7N;WRONG;WRONG;;0.00;3.58;27.07;3.28;40.76;5.12;39.37;7.28;39.69;6.05;0.00;0.00;0.00;25.31;0.42;2.17;0.00;0.00;1.05;0.16;0.72;0.69;5.21;0.00;0.54;0.00;0.00;0.00;0.31;0.00;0.00;0.00;0.85;0.53;31.90;4.00;5.99;5.12;7.28;7.41;0.16;0.72;0.69;absent;absent;absent;absent;absent;absent;absent;absent;absent;absent;absent;absent;absent;absent;absent;absent;absent;absent;absent;absent;absent;…
St. Pölten;UR1;7S;WRONG;WRONG;;0.00;7.71;36.78;18.22;51.67;9.17;42.57;26.07;73.28;3.73;0.00;0.00;0.00;64.90;5.57;5.21;0.00;0.34;5.30;0.77;0.64;1.65;19.48;0.75;1.54;0.00;0.00;0.00;0.71;0.08;0.00;0.79;3.87;1.60;89.85;14.03;24.97;9.17;26.41;9.74;0.85;0.64;2.44;absent;absent;absent;absent;absent;absent;absent;absent;absent;absent;absent;absent;absent;absent;absent;absent;absent;absent;absent;absent;a…	40-44;4-4	20-75;20;75;;3-3	0-0	2-2	0-0	3-3	0-0	3-3	0-0	4-4	0-0	2-2	0-0	0-0	0-0	0-0	0-0	0-0	0-0;;45;18;88;slight sclerotic new bone formation at vertebral bodies (cervical	lumbal	sacrum) ->beginning of DJD;preauricular sulcus;at crest of greater tubercle of humerus (pect. maj.) R3
St. Pölten;UR1;7W;WRONG;TRUE;;2.48;10.03;31.23;61.08;68.03;6.74;53.67;46.84;102.40;10.46;3.64;0.40;0.39;139.58;2.80;9.29;0.00;2.12;8.58;1.23;0.95;2.46;27.43;1.16;0.83;0.10;0.00;0.00;2.35;0.67;0.00;0.72;5.83;4.33;177.17;13.99;71.20;6.84;48.96;21.39;5.54;1.35;3.57;absent;absent;absent;absent;absent;absent;root present;roots completely formed;absent;absent;absent;absent;absent;absent;absent;absent;a…
St. Pölten;UR1;8;WRONG;TRUE;;0.15;1.31;33.00;1.01;33.40;0.19;16.30;4.86;39.20;0.93;0.00;0.00;0.26;8.56;3.41;0.90;0.00;0.00;3.80;0.13;0.00;0.32;8.56;1.47;0.91;0.00;0.00;0.00;1.09;0.06;0.00;0.23;3.76;2.38;23.26;6.19;2.82;0.19;4.86;5.82;0.19;0.00;0.81;absent;absent;absent;absent;absent;absent;absent;absent;absent;absent;absent;absent;absent;absent;absent;absent;absent;absent;absent;absent;absent;abs…
St. Pölten;UR1;REA;TRUE;TRUE;;8.87;1.96;25.70;2.09;30.50;0.00;13.30;0.00;0.00;1.22;0.00;0.00;0.00;5.27;2.98;2.21;0.00;0.00;1.03;0.46;0.13;0.77;7.58;2.74;0.77;0.23;0.00;0.00;1.51;0.86;0.11;0.59;6.81;10.05;29.71;7.68;5.07;0.23;0.00;3.76;1.32;0.24;1.36;absent;absent;absent;absent;absent;absent;absent;absent;absent;absent;absent;absent;absent;absent;absent;absent;absent;absent;absent;absent;absent;ab…
St. Pölten;UR1;REI;WRONG;TRUE;rest from washing;0.62;0.62;20.50;0.00;19.70;0.00;12.70;0.00;15.60;0.71;0.00;0.00;0.00;1.33;0.99;0.46;0.57;0.00;0.36;1.07;0.00;0.73;4.18;3.15;1.91;0.00;0.00;0.00;1.52;1.08;0.26;1.65;9.57;38.38;53.46;4.76;2.37;0.57;0.00;2.59;2.15;0.26;2.38;absent;absent;absent;absent;absent;absent;root present;roots completely formed;root present;absent;absent;absent;absent;absent;abs…	incl. I +M roots + add. 24	34;absent;absent;absent;absent;absent;absent;absent;absent;absent;absent;absent;absent;absent;absent;absent;absent;absent;absent;absent;absent;absent;absent;absent;absent;absent;absent;absent;absent;absent;absent;absent;absent;absent;absent;absent;absent;absent;absent;absent;absent;;;15;;min. 14.5y;;2;female;female;female;1;1;0;0;0;0;1;0;0;0;0;0;0;2;2;2;mand. cond. width;15.8;5;53.8;fem. vert. he…	40-44;4-4	20-75;20;75;1-1	1-1	1-1	0-0	0-0;3-3	0-0	2-2	0-0	3-3	0-0	3-3	0-0	4-4	0-0	2-2	0-0	0-0	0-0	0-0	0-0	0-0	0-0;;23;23;35;"cribra cranii; slight vertebral body deformation at LV; slight sclerotic new bone formation at vertebral bodies (cervical	lumbal	sacrum) ->beginning of DJD";preauricular sulcus;at crest of greater tubercle of humerus (pect. maj.) R3
St. Pölten;UR1;SUM;WRONG;WRONG;add. dens axis two PM1 of a 2nd ind (in layer 6W	7S	4S);20.49;110.53;47.02;204.17;86.16;106.83;111.46;179.13;102.40;65.76;6.72;1.03;2.87;677.04;78.09;75.50;7.10;17.17;74.83;17.36;5.67;15.68;291.40;30.26;21.94;0.53;0.48;0.00;21.90;6.21;1.58;10.31;93.21;87.91;1149.56;218.88;301.61;114.46;196.78;162.49;30.29;8.28;28.86;absent;absent;absent;absent;absent;absent;absent;absent;absent;absent;absent;absent;absent;absent;absent;absent;absent;absent;absent;…
St. Pölten;UR2;1;WRONG;WRONG;;;0.00;0.00;0.00;0.00;0.00;0.00;0.00;0.00;0.00;0.00;0.00;0.00;0.00;0.00;0.00;0.00;0.00;0.00;0.00;0.00;0.00;0.00;0.00;0.00;0.00;0.00;0.00;0.28;0.00;0.00;0.00;0.28;0.00;0.28;0.00;0.00;0.00;0.00;0.28;0.00;0.00;0.00;absent;absent;absent;absent;absent;absent;absent;absent;absent;absent;absent;absent;absent;absent;absent;absent;absent;absent;absent;absent;absent;absent;abse…
St. Pölten;UR2;2;WRONG;WRONG;shell;;0.00;9.42;0.00;8.95;0.00;0.00;0.00;0.00;0.00;0.00;0.00;0.00;0.00;0.00;0.00;0.00;0.00;0.57;0.00;0.00;0.00;0.57;0.13;0.11;0.00;0.00;0.00;0.00;0.00;0.00;0.00;0.24;0.11;0.92;0.13;0.11;0.00;0.00;0.57;0.00;0.00;0.00;absent;absent;absent;absent;absent;absent;absent;absent;absent;absent;absent;absent;absent;absent;absent;absent;absent;absent;absent;absent;absent;absent…
St. Pölten;UR2;3N;WRONG;WRONG;shell fragment;;0.00;23.38;0.00;16.27;0.00;0.00;0.00;0.00;0.00;0.00;0.00;0.00;0.00;1.54;0.49;0.00;0.00;0.39;0.00;0.00;0.00;2.42;0.05;0.00;0.00;0.00;0.00;0.11;0.00;0.00;0.17;0.33;0.10;2.85;1.59;0.49;0.00;0.00;0.50;0.00;0.00;0.17;absent;absent;absent;absent;absent;absent;absent;absent;absent;absent;absent;absent;absent;absent;absent;absent;absent;absent;absent;absent;a…
St. Pölten;UR2;3O;WRONG;WRONG;;;0.00;0.00;0.00;26.67;0.00;0.00;0.00;0.00;0.00;0.00;0.00;0.00;0.00;0.00;0.00;0.00;0.00;0.00;0.00;0.00;0.00;0.00;0.00;0.01;0.00;0.00;0.00;0.00;0.00;0.00;0.00;0.01;0.00;0.01;0.00;0.01;0.00;0.00;0.00;0.00;0.00;0.00;absent;absent;absent;absent;absent;absent;absent;absent;absent;absent;absent;absent;absent;absent;absent;absent;absent;absent;absent;absent;absent;absent;ab…
St. Pölten;UR2;3S;WRONG;WRONG;;;0.00;16.61;0.00;0.00;0.00;0.00;0.00;0.00;0.00;0.00;0.00;0.00;0.00;0.29;0.00;0.00;0.00;0.36;0.00;0.00;0.00;0.65;0.02;0.00;0.00;0.00;0.00;0.00;0.00;0.00;0.02;0.04;0.01;0.70;0.31;0.00;0.00;0.00;0.36;0.00;0.00;0.02;absent;absent;absent;absent;absent;absent;absent;absent;absent;absent;absent;absent;absent;absent;absent;absent;absent;absent;absent;absent;absent;absent;ab…
St. Pölten;UR2;3W;WRONG;WRONG;;;0.00;12.36;0.00;10.20;0.00;0.00;0.00;0.00;0.00;0.00;0.00;0.00;0.00;0.14;0.00;0.00;0.00;0.31;0.00;0.00;0.00;0.45;0.01;0.10;0.00;0.00;0.00;0.24;0.00;0.00;0.00;0.35;0.15;0.95;0.15;0.10;0.00;0.00;0.55;0.00;0.00;0.00;absent;absent;absent;absent;absent;absent;absent;absent;absent;absent;absent;absent;absent;absent;absent;absent;absent;absent;absent;absent;absent;absent;a…	but very thin margins.;absent;absent;absent;absent;absent;absent;absent;absent;absent;absent;absent;absent;absent;absent;absent;absent;absent;absent;absent;absent;absent;absent;absent;absent;absent;absent;absent;absent;absent;absent;absent;absent;absent;absent;absent;absent;absent;absent;absent;absent;;;12;;min. 11.5y;;1;unidentified;unidentified;unidentified;0;0;0;0;0;0;0;0;0;0;0;0;0;0;0;0;;;;;;…
St. Pölten;UR2;4N;WRONG;WRONG;shell fragment;;1.27;19.84;0.00;26.22;1.80;44.25;4.94;43.72;1.34;0.00;0.00;0.00;9.35;9.90;1.81;1.02;0.77;1.72;0.00;0.00;0.41;15.63;1.16;0.35;0.00;0.00;0.00;1.20;0.00;0.00;0.08;2.79;1.75;29.52;12.33;2.16;2.82;5.71;4.26;0.00;0.00;0.49;absent;absent;absent;absent;absent;absent;absent;absent;absent;absent;absent;absent;absent;absent;absent;absent;absent;absent;absent;abs…
St. Pölten;UR2;4O;WRONG;WRONG;;;1.17;32.61;0.00;0.00;1.39;18.47;0.00;0.00;0.00;0.00;0.00;0.00;2.56;0.65;0.00;0.00;0.00;0.00;0.00;0.00;0.00;0.65;0.00;0.00;0.00;0.00;0.00;0.09;0.00;0.00;0.00;0.09;0.01;3.31;1.82;0.00;1.39;0.00;0.09;0.00;0.00;0.00;absent;absent;absent;absent;absent;absent;absent;absent;absent;absent;absent;absent;absent;absent;absent;absent;absent;absent;absent;absent;absent;absent;a…
St. Pölten;UR2;4S;WRONG;WRONG;;;3.54;32.08;0.00;22.43;0.00;0.00;4.14;41.17;0.00;0.00;0.00;0.00;7.68;1.66;0.97;0.00;1.19;1.70;0.63;0.20;0.00;6.35;0.37;0.25;0.00;0.00;0.00;0.00;0.00;0.00;0.00;0.62;0.53;15.18;5.57;1.22;0.00;5.33;1.70;0.63;0.20;0.00;absent;absent;absent;absent;absent;absent;absent;absent;absent;absent;absent;absent;absent;absent;absent;absent;absent;absent;absent;absent;absent;absent…
St. Pölten;UR2;4W;WRONG;WRONG;shell;;0.73;17.52;0.00;18.56;0.00;26.76;8.17;50.70;0.00;0.00;0.00;0.00;8.90;3.74;0.51;1.36;0.00;1.90;0.44;0.00;0.00;7.95;0.56;0.09;0.00;0.00;0.00;0.83;0.00;0.00;0.22;1.70;0.55;19.10;5.03;0.60;1.36;8.17;2.73;0.44;0.00;0.22;absent;absent;absent;absent;absent;absent;absent;absent;absent;absent;absent;absent;absent;absent;absent;absent;absent;absent;absent;absent;absent;…
St. Pölten;UR2;5N;WRONG;WRONG;;;3.01;28.04;1.03;39.22;1.86;24.99;5.36;22.79;0.00;0.00;0.00;0.00;11.26;3.33;1.30;1.41;0.41;4.57;0.00;0.00;0.58;11.60;2.65;2.07;0.00;0.00;0.00;1.77;0.00;0.00;0.23;6.72;4.09;33.67;8.99;4.40;3.27;5.77;6.34;0.00;0.00;0.81;absent;absent;absent;absent;absent;absent;absent;absent;absent;absent;absent;absent;absent;absent;absent;absent;absent;absent;absent;absent;absent;abs…	weak cribra cranii;na;na
St. Pölten;UR2;5O;WRONG;WRONG;;;4.95;25.37;0.00;19.38;0.73;25.60;0.90;20.34;0.00;0.00;0.00;0.42;7.00;2.03;0.30;0.00;0.00;0.60;0.00;0.00;0.00;2.93;0.62;0.34;0.00;0.00;0.00;0.74;0.00;0.00;0.00;1.70;0.60;12.23;7.60;0.64;0.73;0.90;1.34;0.00;0.00;0.42;absent;absent;absent;absent;absent;absent;absent;absent;absent;absent;absent;absent;absent;absent;absent;absent;absent;absent;absent;absent;absent;absen…
St. Pölten;UR2;5S;WRONG;WRONG;;;0.00;18.01;0.43;21.45;1.94;31.06;0.00;10.98;0.00;0.00;0.00;0.00;2.37;0.84;0.73;2.12;0.35;1.29;0.03;0.00;0.00;5.36;0.66;0.19;0.00;0.00;0.00;1.05;0.01;0.00;0.15;2.06;0.50;10.29;1.50;1.35;4.06;0.35;2.34;0.04;0.00;0.15;absent;absent;absent;absent;absent;absent;absent;absent;absent;absent;absent;absent;absent;absent;absent;absent;absent;absent;absent;absent;absent;absen…
St. Pölten;UR2;5W;WRONG;WRONG;;;2.80;24.22;0.00;23.13;2.15;28.46;3.32;43.57;1.97;0.00;0.00;0.00;10.24;6.77;2.09;1.74;0.61;1.69;0.34;0.20;0.37;13.81;3.37;1.30;0.00;0.00;0.00;1.66;0.16;0.00;0.00;6.49;3.59;34.13;12.94;3.39;3.89;3.93;5.32;0.50;0.20;0.37;absent;absent;absent;absent;absent;absent;absent;absent;absent;absent;absent;absent;absent;absent;absent;absent;absent;absent;absent;absent;absent;ab…
St. Pölten;UR2;6N;WRONG;WRONG;;;2.31;27.49;0.00;26.78;1.28;34.90;4.50;29.33;1.90;1.47;0.00;0.00;11.46;13.35;4.42;3.64;0.88;6.08;0.31;0.00;0.68;29.36;4.73;3.67;0.00;0.10;0.00;3.84;0.16;0.04;0.23;12.77;7.50;61.09;20.39;8.09;4.92;5.48;11.82;1.94;0.04;0.91;absent;absent;absent;absent;absent;absent;absent;absent;absent;absent;absent;absent;absent;absent;absent;absent;absent;absent;absent;absent;absent…
St. Pölten;UR2;6O;WRONG;WRONG;;;5.15;25.84;0.56;27.15;1.46;42.87;9.38;33.19;0.00;0.00;0.00;0.00;16.55;11.12;0.71;2.69;3.95;4.88;1.02;0.00;0.00;24.37;2.06;0.00;0.61;0.00;0.00;1.05;0.00;0.00;0.12;3.84;1.99;46.75;18.33;1.27;4.76;13.33;5.93;1.02;0.00;0.12;absent;absent;absent;absent;absent;absent;absent;absent;absent;absent;absent;absent;absent;absent;absent;absent;absent;absent;absent;absent;absent;…	fully erupted;6;3;8;2.5-7.5y;;1;unidentified;unidentified;unidentified;0;0;0;0;0;0;0;0;0;0;0;0;0;0;0;0;;;;;;;;;;;;;6;3;8;0;0;0;0;0;0;0;0;0;0;0;0;0;0;0;0;0;0;0;0;0;0;0;0;0;0;0;;;0;0;0;0;0;0;0;0;0;0;0;0;0;0;0;0;0;0;0;0;0;0;0;0;0;0;0;0;0;0;0;0;0;0;0;0;0;0;0;0;;;;;;;;;;;cribra cranii;na;na
St. Pölten;UR2;6S;WRONG;WRONG;;;8.12;18.46;0.00;20.85;0.00;17.44;3.08;23.06;0.00;0.00;0.00;0.00;11.20;15.14;4.13;1.56;0.79;4.11;0.31;0.00;0.14;26.18;2.72;2.21;0.00;0.00;0.00;2.02;0.14;0.00;0.46;7.55;2.72;47.65;25.98;6.34;1.56;3.87;6.13;0.45;0.00;0.60;absent;absent;absent;absent;absent;absent;absent;absent;absent;absent;absent;absent;absent;absent;absent;absent;absent;absent;absent;absent;absent;a…
St. Pölten;UR2;6W;WRONG;WRONG;;;0.00;18.82;0.00;26.40;1.61;26.59;1.94;25.05;2.30;0.00;0.00;0.00;5.85;6.06;2.03;1.83;0.00;2.96;0.00;0.00;0.00;12.88;3.63;1.22;0.00;0.00;0.00;2.03;0.01;0.00;0.39;7.28;3.34;29.35;9.69;3.25;3.44;1.94;7.29;0.01;0.00;0.39;absent;absent;absent;absent;absent;absent;absent;absent;absent;absent;absent;absent;absent;absent;absent;absent;absent;absent;absent;absent;absent;abse…
St. Pölten;UR2;7N;WRONG;WRONG;;;2.71;18.66;0.00;22.63;1.69;38.85;2.26;28.05;0.00;0.00;0.00;0.00;6.66;3.17;2.32;1.03;0.00;1.70;0.65;0.00;0.00;8.87;1.64;0.00;0.00;0.00;0.00;1.35;0.11;0.00;0.21;3.31;2.05;20.89;7.52;2.32;2.72;2.26;3.05;0.76;0.00;0.21;absent;absent;absent;absent;absent;absent;absent;absent;absent;absent;absent;absent;absent;absent;absent;absent;absent;absent;absent;absent;absent;absen…
St. Pölten;UR2;7O;WRONG;WRONG;;;4.95;40.21;0.00;16.03;0.00;13.64;0.00;16.91;1.20;0.00;0.00;1.41;7.56;4.81;1.69;0.56;0.35;4.08;0.17;0.00;0.11;11.77;1.14;1.00;0.13;0.31;0.00;0.77;0.04;0.00;0.37;3.76;1.57;24.66;10.90;2.69;0.69;0.66;6.05;0.21;0.00;1.89;absent;absent;absent;absent;absent;absent;absent;absent;absent;absent;absent;absent;absent;absent;absent;absent;absent;absent;absent;absent;absent;abs…
St. Pölten;UR2;7S;WRONG;WRONG;;;4.94;31.29;0.00;22.43;2.08;25.05;0.00;0.00;0.00;0.00;0.00;0.00;7.02;6.75;1.84;0.11;0.00;2.43;0.09;0.00;0.00;11.22;1.77;0.00;0.00;0.00;0.00;0.51;0.00;0.00;0.28;2.56;3.07;23.87;13.46;1.84;2.19;0.00;2.94;0.09;0.00;0.28;absent;absent;absent;absent;absent;absent;absent;absent;absent;absent;absent;absent;absent;absent;absent;absent;absent;absent;absent;absent;absent;abse…
St. Pölten;UR2;7W;WRONG;WRONG;;;5.46;31.97;0.56;31.17;2.43;29.20;0.00;0.00;0.38;0.00;0.00;0.00;8.83;6.43;2.78;0.74;0.00;3.45;0.27;0.00;0.62;14.29;1.39;0.76;0.00;0.00;0.00;1.44;0.08;0.00;0.11;3.78;3.02;29.92;13.28;4.10;3.17;0.00;5.27;0.35;0.00;0.73;absent;absent;root present;roots completely formed;absent;absent;absent;absent;absent;absent;absent;absent;absent;absent;absent;absent;absent;absent;ab…	1 lower M root fully formed;absent;absent;absent;absent;absent;absent;absent;absent;absent;absent;absent;absent;absent;absent;absent;absent;absent;absent;absent;absent;absent;absent;absent;absent;absent;absent;absent;absent;absent;absent;absent;absent;absent;absent;absent;absent;absent;absent;absent;absent;;;11;;min10.5y;;1;unidentified;unidentified;unidentified;0;0;0;0;0;0;0;0;0;0;0;0;0;0;0;0;;;…
St. Pölten;UR2;8N;WRONG;WRONG;;;4.35;26.83;0.00;19.24;5.09;41.53;2.78;15.50;1.32;0.40;0.00;0.42;14.36;6.27;0.00;2.16;0.00;5.37;0.00;0.41;0.00;14.21;1.66;0.87;0.00;0.00;0.00;1.99;0.13;0.00;0.96;5.61;2.72;36.90;12.28;0.87;7.25;2.78;8.68;0.53;0.41;1.38;absent;absent;absent;absent;absent;absent;absent;absent;absent;absent;absent;absent;absent;absent;absent;absent;absent;absent;absent;absent;absent;ab…
St. Pölten;UR2;8O;WRONG;WRONG;;;2.75;19.91;0.00;22.97;0.00;26.21;6.38;65.53;0.98;0.00;0.00;0.00;10.11;9.54;1.31;1.12;0.76;8.06;0.00;0.00;0.00;20.79;2.04;1.74;0.00;0.00;0.00;2.04;0.00;0.00;0.31;6.13;3.11;40.14;14.33;3.05;1.12;7.14;11.08;0.00;0.00;0.31;root present;roots completely formed;absent;absent;absent;absent;absent;absent;absent;absent;absent;absent;absent;absent;absent;absent;absent;absent…
St. Pölten;UR2;8S;WRONG;WRONG;;;5.19;45.08;0.00;23.06;0.00;15.72;6.33;39.19;0.00;0.00;0.00;0.00;11.52;6.59;2.16;0.44;0.84;7.09;1.11;0.00;0.29;18.52;2.12;1.99;0.04;0.00;0.00;2.72;0.24;0.00;1.39;8.50;3.26;41.80;13.90;4.15;0.48;7.17;9.81;1.35;0.00;1.68;absent;absent;absent;absent;absent;absent;absent;absent;absent;absent;absent;absent;absent;absent;absent;absent;root present;4;absent;absent;absent;a…
St. Pölten;UR2;8W;WRONG;WRONG;;;6.01;22.22;0.80;26.90;0.00;0.00;13.84;47.27;1.20;0.00;0.00;0.00;21.85;4.89;2.23;0.00;2.05;6.57;0.21;0.00;0.35;16.30;1.70;1.27;0.00;0.31;0.00;1.96;0.20;0.00;0.11;5.55;2.86;46.56;12.60;4.30;0.00;16.20;9.73;0.41;0.00;0.46;absent;absent;absent;absent;absent;absent;absent;absent;absent;absent;absent;absent;absent;absent;absent;absent;absent;absent;absent;absent;absent;a…
St. Pölten;UR2;res;WRONG;WRONG;fragments small from washing;;0.00;0.00;0.00;0.00;0.00;0.00;0.00;0.00;0.00;0.00;0.00;0.00;0.00;1.24;0.05;0.00;0.00;0.19;0.00;0.00;0.00;1.48;2.56;0.84;0.00;0.00;0.00;0.95;0.30;0.00;1.44;6.09;76.08;83.65;3.80;0.89;0.00;0.00;1.14;0.30;0.00;1.44;absent;absent;absent;absent;absent;absent;absent;absent;absent;absent;absent;absent;absent;absent;absent;absent;absent;absent;…
St. Pölten;UR2;SUM;WRONG;WRONG;shell fragments;;69.41;45.08;3.38;39.22;25.51;44.25;77.32;65.53;12.59;1.87;0.00;2.25;192.33;126.25;33.87;23.53;12.95;72.07;5.58;0.81;3.55;278.61;38.76;20.38;0.78;0.72;0.00;30.64;1.58;0.04;7.25;100.15;125.28;696.37;234.42;57.63;49.82;90.99;115.30;9.03;0.85;13.05;root present;roots completely formed;root present;roots completely formed;absent;absent;absent;absent;abse…	but thin margin	1 upper	one lower M fully formed	several tooth root frags;absent;absent;absent;absent;absent;absent;absent;absent;absent;absent;absent;absent;absent;absent;absent;absent;absent;absent;absent;absent;absent;absent;absent;absent;absent;absent;absent;absent;absent;absent;absent;absent;absent;absent;absent;absent;absent;absent;absent;absent;two molar root fragments;11;10;12;10.5-11.5y;;1;unidentified;unidentified;unidentified;0;0;0;0…	weak cribra cranii; periosteal new bone formation at one diaphysis probably humerus; cribra cranii at occipital squama";na;na
